# Supplementary material for: Effect of Smoking on Treatment Efficacy and Toxicity in Patients with Cancer: A Systematic Review and Meta-Analysis
Source: Cancers (Basel). 2022 Aug 25;14(17):4117. doi: 10.3390/cancers14174117 (PMC9454993; doi:10.3390/cancers14174117)
Supplement: Supplementary file 1 [file cancers-14-04117-s001.zip]

Archive with 1 entries (1 files):
- cancers-1827304-supplementary.pdf
